# Supplementary material for: Facile Entry to Pharmaceutically Important 3-Difluoromethyl-Quinoxalin-2-Ones Enabled by Visible-Light-Driven Difluoromethylation of Quinoxalin-2-Ones
Source: Pharmaceuticals (Basel). 2022 Dec 13;15(12):1552. doi: 10.3390/ph15121552 (PMC9781376; doi:10.3390/ph15121552)
Supplement: Supplementary file 1 [file pharmaceuticals-15-01552-s001.zip]

Archive with 1 entries (1 files):
- pharmaceuticals-2053659-supplementary.pdf
